# Supplementary material for: Assessment of Heavy Metal Forms and Mobility in Bottom Sediments of Anthropogenically Impacted Freshwater Bodies in Belarus
Source: Molecules. 2026 Apr 21;31(8):1366. doi: 10.3390/molecules31081366 (PMC13118564; doi:10.3390/molecules31081366)
Supplement: Supplementary file 1 [file molecules-31-01366-s001.zip]

Archive with 1 entries (1 files):
- molecules-4170433-supplementary.pdf
